# Supplementary material for: The potential of fecal microbiota and amino acids to detect and monitor patients with adenoma
Source: Gut Microbes. 2022 Feb 21;14(1):2038863. doi: 10.1080/19490976.2022.2038863 (PMC8865277; doi:10.1080/19490976.2022.2038863)
Supplement: Supplemental Material [file KGMI_A_2038863_SM4476.zip]

Archive with 5 entries (4 files):
- supplementary/
- supplementary/downloadFromZipFile.pdf
- supplementary/Supplementaly table 1.docx
- supplementary/Supplementary Table 2 OTUs.docx
- supplementary/Supplementary Table 3 Performance matrices.docx
